# Supplementary material for: Type 1 Diabetes Patients’ Practice, Knowledge and Attitudes towards Influenza Immunization
Source: Vaccines (Basel). 2021 Jun 29;9(7):707. doi: 10.3390/vaccines9070707 (PMC8310009; doi:10.3390/vaccines9070707)
Supplement: Supplementary file 1 [file vaccines-09-00707-s001.zip]

Archive with 1 entries (1 files):
- vaccines-1249341-supplementary.pdf
